# Supplementary material for: LTR retrotransposon dynamics in the evolution of the olive (Olea europaea) genome
Source: DNA Res. 2014 Nov 26;22(1):91–100. doi: 10.1093/dnares/dsu042 (PMC4379980; doi:10.1093/dnares/dsu042)
Supplement: Supplementary Data [file supp_dsu042_dsu042supp_table1.xlsx]

## Sheet: features
Code ID	Superfamily	length (nt)	5'LTR length (nt)	3'LTR length (nt)	TSD	PBS sequence	PPT sequence	GAG	AP	INT	RT	RH
58259_G	Copia	4524	143	142	AATT	TCAGCAAGCTAATGTTTT	GAAAAGAAGAAAAGA	Y	Y	Y	Y	Y
59308_G	Copia	4740	330	330	ATTAT	CAAAATGTCGTTTTGATGA	TTCTTCTTCTTCACT	Y	Y	Y	Y	Y
59362_G	Copia	6317	1361	1378	AAACT	AATTTTAGGCTCTGATA	CTCTCCTCTTGGCAT	Y	N	N	N	N
59486_G	Copia	5905	621	581	GATTA	TGAAACTGTGACACTTGC	GTACCAAGGTGGAGA	N	Y	Y	Y	Y
59487_G	Copia	7805	452	453	CATCA	TATCAGAGCTTTCGTGCT	ACCCAAGTGGGAGAA	N	Y	Y	N	Y
59560_G	Gypsy	11099	718	721	GTTCC	N	ATGGAGAATGCATAA	N	N	Y	Y	Y
59573_G	Copia	5161	327	326	CATAA	N	TCCTGGTTCCTCTTC	Y	Y	Y	Y	Y
60016_G	Gypsy	10903	495	495	CACA	N	GGAGGAATGGGGAAG	N	Y	Y	Y	N
60124_G	Copia	545	129	125	GGAAA	CAGTTGCTTGGAAAACC	TTAATTTTTGTGTTT	N	N	N	N	N
60142_G	Copia	4816	373	393	CTTGA	N	AGAATCAAAACACAA	N	N	N	N	N
60159_G	Copia	4903	229	229	TGAAG	GGAGCTTGGCTCTGATA	CTCCCCCTCAAACTA	Y	Y	Y	N	Y
60183_G	Copia	5247	623	623	ATATC	TATCAGAGCTCCAGAATTT	AGACGAGGAAGGTGA	Y	Y	Y	Y	Y
60190_G	Gypsy	6387	629	667	ATGAT	TTCCCACAGATGGCG	TTTTCCTCTTCATTT	N	N	N	N	N
60205_G	Copia	6465	654	652	CCTAT	AAACCCAAAGGTGTCAA	CTTCTGGTACTCTTC	N	Y	Y	Y	Y
60208_G	Copia	7536	1395	1416	TATAC	N	AAAACAAAAAAAAAA	Y	Y	Y	Y	Y
64402_H	Copia	4793	364	370	ACATA	N	ATAAGAAAAGGAGAA	N	Y	Y	Y	Y
64522_H	Copia	4645	301	298	ATTA	N	TTGTCTCTCTTACCT	N	Y	Y	Y	Y
65108_H	Copia	6190	656	656	GAATC	N	GAGACCAAGAAATAG	N	Y	Y	Y	Y
65197_H	Copia	4830	420	402	GTTGA	N	TGTTTTCTGTTCATC	Y	Y	Y	Y	Y
65682_H	Copia	4706	311	312	CAAAC	GAAATGGCTCTGATACC	CCCCTTCTTAAACTT	Y	Y	Y	Y	Y
65781_H	Copia	6100	654	653	ATTAC	TGAGGCTGATTAAGTGGATTC	GGGTTCGAACAAAAA	N	Y	Y	Y	Y
65964_H	Gypsy	5355	435	398	CACAG	N	TCTCCCACGTTGTCT	Y	Y	Y	Y	Y
65966_H	Copia	4696	324	324	AAAAC	AGCCGGAAGGAGCCACCTG	CAACTTGAGGGGGAG	N	Y	Y	Y	Y
66165_H	Copia	6647	475	376	TCCTG	N	GTTTTACATTCTCCC	N	Y	Y	Y	Y
66348_H	Gypsy	3910	459	507	GATAG	TATCAGAGCTAGGTTCGT	TCAACCGGGAGGGAA	Y	Y	N	N	Y
66358_H	Copia	5235	526	526	CGATC	N	AACAGGAAACAGAGA	Y	Y	Y	Y	Y
66401_H	Copia	7245	1151	1137	ACAAT	N	TATTTGGTTTGTTTT	N	Y	Y	N	Y
66580_H	Copia	12200	382	371	GAAAA	AATTTGAATAAGTCCCTT	TTTTATTTAATCATT	Y	Y	N	Y	Y
66643_H	Copia	6223	649	614	ATATT	AAAATCTCAGATCTGAATTT	AAGCAAAGGTGGAGA	N	Y	Y	Y	Y
66821_H	Copia	4624	191	191	CTGCT	ACAAGTATCGAGAGTTTGCC	AGATTGCAGAAATAA	N	Y	Y	N	Y
66823_H	Copia	4118	214	212	ATTAT	GAAATTAACTGGCTCTGATA	TTTTCCCTCAATTTG	N	Y	Y	N	Y
66842_H	Copia	4983	450	451	AAGAT	CAAAATGTCATTTTGATGA	TTCTTCTTCTTCACT	Y	Y	Y	Y	Y
68121_E	Copia	6195	651	639	ATATT	TTCCACCTTGTTGAACTATT	GGAACGAGAAAAGAT	N	Y	Y	Y	Y
68409_E	Copia	4475	285	285	AACAC	N	TTTCTAATCTTCCTT	Y	Y	Y	Y	Y
69258_E	Gypsy	4117	313	337	AAATG	GGGGTGGGAGAAAAACTCG	AAAGAAAAGAAATTA	N	N	N	N	N
69874_E	Copia	4949	223	223	ATTAC	AACCCACGGCTCTGATA	CTTGTCCACCATTTT	Y	Y	Y	Y	Y
69877_E	Copia	4964	405	397	AGCAT	TATCATAGCCAACCTTC	GTCCAAGTGGGAGAA	N	N	Y	Y	Y
70406_E	Copia	6035	555	694	AATTA	N	TTTTTTTTTATCTTC	N	Y	Y	Y	Y
70490_E	Copia	2767	294	307	ATCCA	TCCACCTTCACTCAAATTCT	AAAAGGACAAATTCA	Y	Y	N	N	N
70643_E	Unknown	2433	345	344	CACTG	GAATCGAGTGCTCTGATA	CTTTCACCTTGTCCT	N	N	N	N	N
70744_E	Copia	6314	843	844	ACATA	N	TCTCCACCTTGCTTC	N	Y	Y	Y	Y
71057_E	Copia	4410	307	306	CTACC	N	GAGTCAAAGTGGAGA	Y	Y	N	N	N
71071_E	Copia	3519	576	575	ATTGA	AAATCACAGGTTTATCAAC	TCTCCACTTTGATGC	N	N	N	N	N
71092_E	Copia	5977	717	716	CTTTT	CGAAAGCTCTGATACCAC	TTACTCCCAATTTTT	N	Y	Y	N	Y
71096_E	Copia	7570	1438	1431	TACAT	ACACCTACATATTCTATGC	GTTTATTTGTTTATT	Y	Y	Y	Y	Y
71125_E	Copia	6641	650	651	ATTAG	N	AAAGGGGACTGAAAA	N	Y	Y	Y	Y
71323_E	Copia	5342	660	653	GTCAT	TATTAGAGTAAGGTTTTG	AGAAGGATGAAGTGG	Y	Y	Y	Y	Y
71372_E	Gypsy	5206	296	310	CATCG	N	CTCCCCCCAAGCTTC	N	Y	Y	Y	Y
71379_E1	Copia	9724	227	220	AAGAA	N	AAGTGAGAAAGTTGC	Y	Y	Y	Y	Y
71379_E2	Gypsy	7033	324	304	CTTGT	N	GGAAATAGGAAGAAA	Y	Y	Y	Y	Y
71393_E	Copia	8793	778	799	ACTCAT	N	AAAAGGGGGAAATTA	N	Y	N	Y	Y
71479_E	Copia	3040	373	373	TGTGT	N	GAGTCAAGGTGGAAA	Y	N	N	N	N
71653_E	Copia	5095	235	210	CTTG	CCCTTGGTGAGCACATTCG	AAAAACAGAGAGTAA	N	Y	Y	Y	Y
71713_E	Copia	4651	248	233	CACAG	TATCAGAGCTTAGTTCTC	AAAAGGCAAGAGACA	Y	Y	Y	Y	Y
71781_E	Unknown	2218	397	395	GTTTG	N	GGGGGCGACAAGTAA	N	N	N	N	N
71787_E	Copia	5936	657	685	CCACC	N	GAAAGGAGAAAGTGA	N	Y	Y	N	Y
71834_E	Gypsy	13088	1508	1555	GTGTC	CAATCCCCGGCAGCGGCG	CTGTTGTTTGTCCTC	Y	Y	Y	Y	N
71876_E	Copia	4879	199	195	ATAGT	TATCAGAGCACAGGCTCC	CAACTTGAGGGGGAG	Y	Y	Y	Y	Y
71936_E	Copia	5843	222	226	GATAA	AATCCCTACTCTGATACCA	CTCCCCCTCAAGTTG	Y	Y	Y	Y	Y
71945_E	Gypsy	3229	359	358	CTTTG	TATCAGAGCAACCAAGATCC	AGGAGAGCTGGCAAT	Y	Y	N	N	N
72049_E	Copia	10895	380	379	AACAA	CGCAACTTGACTCGATAC	TACTCCCACTTGGCC	N	Y	Y	Y	Y
72085_E	Gypsy	7153	326	306	ACATC	ATTCTCTCGACAGAGTCGAG	TCGTTTTTCTGCATC	Y	Y	Y	Y	Y
72091_E	Copia	4988	441	443	TATAT	N	ATTAAGGGGAGGAAA	Y	Y	Y	Y	Y
72107_E1	Copia	12307	681	677	AGCAAC	AAATCCAAAATGTCAATC	TTTAATCTTTGATCT	N	Y	Y	Y	Y
72107_E2	Copia	6378	564	565	GATGT	N	CCGGTCATCTCCTCC	N	N	Y	Y	N
72206_E	Gypsy	5944	637	637	AAAA	CGAGGTCTACTATGCGGCC	GTTCATCAATCTCCT	N	N	N	N	N
72227_E	Gypsy	9645	520	520	CTATA	GATTTTCCACACACGGCG	ATTCCATCCCATCCT	N	Y	Y	Y	Y
72239_E	Copia	5830	682	665	TCTTC	N	GAACAAGTGAGGGAT	N	N	Y	Y	Y
72272_E	Copia	4876	953	937	CATGT	N	AGAAAATCAACAAAA	N	N	N	N	N
72277_E	Copia	6643	450	450	GGCTG	N	ATTTATTTGGCTCTT	N	Y	Y	Y	N
72521_D	Copia	3300	1393	1358	AAGA	TGGCATTGAGGTTTCTC	AAGAATGTTGGTGGG	N	N	N	N	N
72946_C	Copia	4565	190	193	CTTAT	AACCTAGGTGCTCTGATA	CTCGTAATACTCCCC	Y	Y	Y	Y	Y
73363_D	Gypsy	10497	671	668	GAAGT	N	TTTTCCTCTTTTTTT	N	Y	Y	Y	Y
73428_F	Copia	4680	244	228	AGTTT	N	TCTTCCTTTATAGCT	Y	Y	Y	Y	Y
73493_F	Gypsy	7190	315	329	GAAAC	CAAGATTTAGCTCTGATA	CTATCGTCAATCTCC	Y	Y	Y	Y	Y
74132_F	Gypsy	5338	491	519	AAATG	CGAACTTCAGGACGTCTC	TTCGCCCTCGAATTT	Y	Y	Y	Y	Y
74326_C	Copia	4969	206	206	TTTTG	CTCCCCCTCAAGTTGGATCGT	AGGTAGAGACAGACC	Y	Y	Y	Y	Y
74554_C	Copia	4539	269	258	AAAGC	N	TTTATTTCTAACTCT	Y	Y	Y	Y	Y
74592_C	Unknown	1706	309	308	GAATT	N	GAGGACAAGGTGGAT	N	N	N	N	N
74629_C	Copia	4742	1078	1078	TTAAG	N	AATGAAAAATATAAA	N	N	N	N	N
74671_C	Copia	6321	859	877	CAAAC	N	TTTCGTTTGTTTCTT	N	Y	Y	Y	Y
74676_F	Copia	4192	681	652	GCAGA	N	GAACAAGTGGGGGAT	N	N	N	N	N
74714_C	Copia	9340	1265	1267	GCTAG	N	AGAAAAAAAAGAGAG	N	Y	N	Y	Y
74731_C	Copia	10207	230	230	ATATC	AAATCCGCAGCAATGAAT	CCCCCCCCCCCCTTC	N	Y	N	N	Y
74762_C	Gypsy	4345	336	310	CACTT	GGGGTGGGAGAAAAACTCG	AAAGAAAAGAAATTA	N	N	N	N	N
74769_C	Gypsy	10454	525	524	N	AGCCCCCTACGGTAGAGC	TTTCATTCGCTCCGC	N	N	Y	Y	Y
74770_C	Copia	8483	1318	1320	ATCAA	TATCAGATCCAAGGTT	AGGGCAAGTGGGAGA	N	N	Y	Y	Y
74801_C	Gypsy	12969	1479	1479	N	CAATTTCCGGCAACGGCG	CTATTGTTTATCCTC	N	Y	Y	Y	Y
74857_C	Gypsy	10294	636	661	ACCTT	N	CCCCCTATCCCTTGT	N	N	Y	Y	Y
74867_C	Copia	6326	1319	1381	GATAT	AAAAATAAATCAGGACTTG	AAGGCCAGGACACGA	Y	N	N	N	N
74884_F	Gypsy	2742	383	383	CCTAA	GGTTGGAGAGAATTCGC	ATGGAAAAAAAGAAG	Y	Y	N	N	N
74899_D	Gypsy	17652	162	162	AGAAA	N	CAATTTGAGGAGGAG	N	Y	Y	Y	Y
75018_F	Gypsy	4049	359	359	TGGGG	TATCAGAGTTTAACCTAGTTTC	GAAGATTGACGGTAG	N	N	N	N	N
75019_D	Copia	4620	218	218	CTACA	N	TTCCCTCCCTTAAAC	Y	Y	Y	Y	Y
75067_D1	Gypsy	8845	197	210	AGCAG	AAACATGCTGCTCTGGTA	CCCTCCCTCAAACTC	Y	Y	Y	Y	N
75067_D2	Gypsy	6676	295	295	CAACC	TATCAGAGCTAAACCTGGATTTC	GGAGATTGACGGATG	Y	Y	Y	Y	N
75087_C	Gypsy	5833	1292	1323	CAAAT	N	CTCTGACATTTTCCT	Y	N	N	N	N
75119_F	Copia	4893	198	198	ACGGG	GGAACCTGCGCTCTGATA	CTCCCCCTCAAGTTG	Y	Y	Y	Y	Y
75153_C	Copia	2346	205	205	TTTTC	N	AGAGAACGGAGGCTG	N	N	N	N	N
75168_C	Gypsy	5708	646	642	GTTTG	TATCAGAGCGTCAGCATCTTC	GAACTCGAGGGCGAG	Y	Y	Y	Y	Y
75176_C	Copia	7121	461	443	CAAT	N	GGAAAAAAAAATTAT	Y	Y	Y	Y	Y
75184_F	Copia	10308	1005	1024	CTCTC	TATCAGAGCCAAATCTCG	ATGCCAAAGGGGGAG	Y	Y	Y	N	Y
75193_D	Copia	1532	175	174	ATTTC	GAATATCTATGCTCTGATA	CTCTCCCTCAAGCTG	N	N	N	N	Y
75248_D	Copia	5825	506	513	TGGTT	TATCAGAGCCTTCTGGCTTC	AATGAAGGTGAAGAA	Y	Y	Y	Y	Y
75275_D	Gypsy	4615	403	391	CAATG	CGAGTTTTTCTCCCACCCC	TTTTTCCATTCATCT	N	N	N	N	N
75323_C	Copia	6814	740	767	TTCTT	GAATCCACATTTAGAGTCGG	TTTTTTTTTAGCTTC	N	N	Y	Y	Y
75330_C	Copia	5728	771	789	GATGC	AACCTGAGCTTTGATA	TCTCCCCCTCCAACC	Y	Y	Y	Y	Y
75340_C	Gypsy	11336	739	751	AGAAC	CGCCGTCTGTGGGAA	GATCGGGAAGACAAG	N	N	Y	Y	Y
75352_F	Gypsy	11154	528	528	GGTTA	CGCTAGAAGGAGGGC	GATCTAAGGGGGTAA	N	N	Y	Y	Y
75367_C	Copia	3112	174	175	CTTAC	N	TCCCCCCTCAAACTC	N	N	N	N	N
75368_C	Gypsy	4207	325	325	CCATG	CAATTCGACAGGGTCGAGT	CTTTCTTCCTATCCC	N	N	N	N	N
75459_F	Gypsy	11224	710	709	ATAAT	CGCCGTCTGTGGGAACC	GGTCGGGAAGGTAAG	N	N	Y	Y	Y
75463_D	Gypsy	5863	376	379	GAGTT	GGAACTGCTCTGATACC	TTACTCCTCCCCACG	N	Y	Y	Y	Y
75471_D	Copia	9466	781	741	GCATT	N	AAAGACGCAAAAAAT	Y	Y	Y	Y	Y
75475_F	Gypsy	5683	756	768	CAATC	N	ATCCCCCACTTGTTC	N	N	N	N	N
75551_F	Copia	2753	295	295	AATTC	N	GAGTCAAGATGGAGA	Y	Y	N	N	N
75576_D	Gypsy	8711	587	588	CCAAG	CGCCGTCTGTGGGAAACG	GGAGGAGTGCACGGG	N	Y	Y	Y	Y
75614_F	Copia	1706	174	175	GTCTT	TAATGATAAATCGAATTTG	GCCGGAGAGTGGAAG	N	N	N	N	N
75675_C	Copia	5082	201	201	ATATT	TATCAGAGCTATAAAGTTTTG	CTTGAGGGAGGGGGG	N	Y	Y	Y	Y
75691_D	Copia	4940	158	158	AAATT	N	AACAAGATGGGAGTA	Y	Y	Y	Y	Y
75712_D	Copia	2850	489	475	GTTAG	AAGCAAGGTCGCAGGTTC	GAGTCAAGGTGGAGA	Y	Y	N	N	N
75768_D	Copia	4839	214	214	CTATT	CAAGACCATGCTCTAATA	CTCTCCTTCAAGTTG	Y	Y	Y	Y	Y
75774_C	Gypsy	11265	651	642	TCTTT	GCCGTCTGTGGGAA	GATCGAGAAAACAAG	N	N	Y	Y	Y
75797_C	Copia	5183	440	445	CAATG	N	AAGTTTAAGGAGGGA	Y	Y	Y	Y	Y
75813_C	Copia	5236	164	164	AGATC	GTCAACACGGCAGGTGGTT	CAACTTGAGGGGGAG	N	Y	Y	Y	Y
75817_D	Gypsy	11225	692	702	GTTGA	CGCCGTCTATGGGAACC	GGTCAGGAAAGCAAG	N	Y	Y	Y	Y
75822_D	Gypsy	4287	325	326	CATTG	CGAGTTTTTCTCCCACCCC	TAATCTCTCATCTCC	N	N	N	N	N
75838_C	Gypsy	5860	310	310	TAGCT	N	TCTCCCTCATTTTCC	Y	Y	Y	Y	Y
75850_D	Copia	5725	540	504	ATAA	N	AGATTGTTGGAAAAA	N	Y	Y	Y	Y
75862_F	Gypsy	3698	324	324	CATAT	TGGGGTGGGAGAAAAACTCG	GGGATAGGAAGAAAG	N	N	N	N	N
75877_C	Copia	6608	1503	1504	ATCTT	TTAACAACCAAAAACTA	AAGGTCAGGACACGA	Y	N	N	N	N
75905_D	Copia	5585	790	767	CAACT	N	GGCTGGAGGGGAAGA	Y	Y	Y	Y	Y
75925_C	Copia	5833	524	495	CCTCT	TATCAGAGCCACTGCTAAATTCG	AAAGAGCAAATGAAA	N	Y	Y	Y	Y
75929_F	Copia	4610	273	281	GAAAG	N	CTCCTTCTTGACACT	Y	Y	Y	Y	Y
75949_D	Gypsy	4227	313	324	CTAAG	CAACTCGACAGGGTCGAGT	CTTTCTTCCTATCCT	N	N	N	N	N
75956_F	Unknown	1664	232	232	ATTAA	CGAAACTACTCTGACACC	CCCTCCCCTCAAACT	N	N	N	N	N
76027_D	Gypsy	9736	532	535	AAAAC	N	GGGGAGGATTTGGAG	N	Y	Y	Y	Y
76033_D	Copia	4211	295	296	GTATA	N	GAGTCAAGGTGGAGA	Y	Y	N	N	N
76104_F	Copia	9746	304	292	TATTT	N	TTATGTCTTCATTTT	Y	Y	Y	Y	Y
76176_D	Gypsy	5439	524	523	CTATC	TATCAGAGCCAAAACCGTTCC	ATGATGATGAAAAAG	Y	Y	Y	Y	Y
76176_F	Copia	6538	652	651	TAAGT	N	AGCAAAGGTGGAGAA	N	Y	Y	Y	Y
76182_F	Copia	4622	313	309	ACTTT	TATCAGAGCCACTTCAA	AAGTTTAAGAAGAAG	Y	Y	Y	Y	Y
76206_D	Gypsy	6344	363	364	AGATC	TATCAGAGCCGTTACGAT	GAGGACAAAGTGAAA	N	Y	Y	Y	Y
76250_D	Gypsy	10121	688	689	GATGG	CGCCGTCTGTGGGAA	AAGGGGTAGAGGGGC	N	N	Y	Y	Y
76259_F	Copia	5736	1165	1156	AATATA	N	TCCTGACCTTACATT	N	N	N	N	N
76261_D1	Copia	5200	923	940	AAAGA	N	TTTATTTTTGTGCAT	N	N	N	N	N
76261_D2	Gypsy	11021	720	695	TATAT	ATATCATGGGTGGACTTG	GTGGAGAATGCAGAA	N	N	Y	N	Y
76270_D	Copia	10946	964	940	CTCTT	TATCAGAGCCAAATCTCG	ATGCTAAAGGGAGAG	Y	Y	Y	Y	Y
76310_F	Unknown	2087	284	284	GAGAC	CGAAATCTAGCTGTGATA	ATTCACCTTGTCCTC	N	N	N	N	N
76323_F	Gypsy	9864	527	536	ATTAT	CGCCGTCTGTGGGAATACG	AGGATTGGACGTAAA	N	Y	Y	N	Y
76344_D	Gypsy	7140	304	303	CTATT	TATCAGAGCCGAATCTTG	GGAGATTGATGACAG	Y	Y	Y	Y	N
76369_F	Copia	5829	611	612	TAATC	TATCAGAGCGAGTTTCGA	GAGAGCAAATGAAGC	N	Y	N	Y	Y
76393_D	Copia	4864	204	204	TGTAT	N	AAGAAGAATGTGGAT	Y	Y	Y	Y	Y
79459_A	Copia	4539	258	257	GCTTT	N	AGAGTTAGAAATAAA	Y	Y	Y	Y	Y
80457_A	Gypsy	9310	163	163	N	GAATTGTAGGTTGGAAA	TTTTCCTCCAAGCTT	N	Y	Y	Y	Y
83166_A	Copia	4926	157	165	GTTCT	TCAAGTTGAAGCATGGAT	AAGAAAATTATGGAA	Y	Y	Y	N	Y
83349_A	Copia	4841	203	206	N	CGAACAGCCCACTGCTCTGATA	CTTGTCTACTATTTT	N	Y	Y	Y	Y
83751_A	Gypsy	8343	333	343	CTCTATA	CAAGTTCACCCATAATAT	CGGTTCTTCTCACCT	N	N	Y	Y	N
83850_A	Copia	5159	590	547	N	CGATCCTCCAAAACTTTA	TTTTTCTTTGGCTTC	N	Y	Y	Y	Y
83883_A1	Copia	9875	223	223	ATACATTC	N	TTCTGTTATTCTTCC	Y	Y	Y	Y	N
83883_A2	Copia	4969	163	163	TTCTA	CAAATCTCTAACACACCAC	CCCTTACTTCCTCGT	N	Y	Y	Y	Y
83898_A	Copia	6531	899	898	N	GAATCCGCATACATGCAGGCACA	TTTTTTTTTTTTTTT	N	Y	Y	Y	Y
83908_A	Gypsy	6771	1345	1460	AGATC	N	GGAATTGAAAGGAGA	N	Y	N	N	N
84029_A	Gypsy	1093	288	174	N	GGTTCGACACCTTTGATGTT	AATTGGAGGACATAA	N	N	N	N	N
84060_A	Copia	5981	712	694	ATTTC	N	TCCTTAGCTCATCTT	N	Y	Y	Y	Y
84075_A	Copia	9728	5664	1613	N	ATAAATTAATTAATTGGGTTG	GAGTGAAAGATATGA	N	Y	N	N	Y
84105_A	Copia	4962	231	226	ATCT	GATACCGTGGCTCTGATA	TCTCCTTCCTGCAGT	Y	Y	Y	Y	Y
84138_A1	Copia	4541	266	253	GTTTG	TATCAAAGTCAGGTT	TAGTTTAAGGGAGGA	Y	Y	Y	Y	Y
84138_A2	Copia	6343	705	930	ATGAA	CCTTGGATTATTCTCTATT	TACTATTCCTCCACC	Y	Y	Y	N	Y
84245_A	Copia	2697	439	500	CATTAA	CAAATTGTTTCCTTCCTAAT	TCTCCACCTTGACTC	Y	Y	N	N	N
84254_A1	Copia	6645	400	422	CTCTG	N	ACTTTTGCTATCATT	Y	Y	Y	Y	Y
84254_A2	Copia	8239	852	826	N	CAAATTCACACTCGCCGTCCCA	ACTCCCACTTGCACT	Y	N	Y	Y	Y
84261_A	Copia	4912	225	224	ACAGG	N	AAGGAAGAACAATAG	N	Y	Y	Y	Y
84412_A	Copia	5300	545	573	AATTC	AACCAAAGCTCTGATA	TCTCCCCCTCCCGAC	Y	Y	Y	Y	Y
84454_A	Copia	4693	658	685	N	N	GTGAATAAAAAAGAA	N	N	N	Y	Y
84482_A	Copia	6059	716	665	ACAA	AAACCCAAAGGTGTCAA	CTTTTCATTTGCGCC	N	Y	Y	Y	Y
84514_A	Copia	7674	690	679	ACAG	TGATGCCAATGGGATTT	AGAGCCAGTCGAAGG	N	Y	Y	Y	Y
84519_A	Copia	4944	204	206	AAAGC	CTCCTCAAGTTGGTGCGT	GGGTAGGGGATCAGA	Y	Y	Y	Y	Y
84583_A	Copia	5153	322	322	AGAAT	CTCCCCCTCAAGTTAGATT	ACCATGAAGACAGAA	Y	Y	Y	Y	Y
84585_A	Copia	5227	300	307	CAGCT	TCCTGACCCAAATTCACC	GATGGGAGTAAAAGA	Y	Y	Y	Y	Y
84670_A	Copia	6670	1137	1105	N	AACTCCTGCAGATTGCTATA	TTTCTATCCCTTCTT	Y	Y	Y	Y	Y
84677_A1	Copia	6134	621	632	CATCT	N	GCATCAAGGGGGAGA	N	Y	Y	Y	Y
84677_A2	Copia	4901	226	226	TGTTC	N	TTTCCTTTCCCTTCC	Y	Y	Y	Y	Y
84680_A	Gypsy	7221	486	485	CTTAT	N	AGAGATAAGAAGAAA	Y	Y	Y	Y	Y
84709_A	Copia	6361	1379	1381	ATGTT	AAGTCCTGATTTATTTTGTA	TCGTATCCTGGCCTT	Y	N	N	N	N
84713_A	Copia	5969	616	616	N	AACTCTTGATGGGGGACTC	GAGAATGTGAAGAAA	N	Y	Y	Y	Y
84734_A	Gypsy	12179	820	802	TACAT	N	TTTGGACATCCCCCT	N	Y	Y	Y	Y
84805_A	Gypsy	7657	314	316	AGAAT	CATAAGCTAAGTGGTTG	GGAGAAAAGAAGAGA	Y	Y	Y	Y	Y
84807_A	Gypsy	7770	182	182	N	TCAAGGTGAAAGTCGGGA	AAAAATAAAAAAGGT	N	Y	Y	Y	Y
84838_A	Gypsy	7733	1479	1486	N	CAAACAATAGTTCAAGTTT	TTTTTATTATTTTTT	Y	Y	N	N	N
84846_A	Gypsy	9849	616	634	ATAGT	CGCCGTCTGTGGGAAACG	AGGAGTGCGCGGGGG	N	Y	Y	N	Y
84856_A	Gypsy	13054	1590	1477	TTG[-A]G	ATAAGTTAGAGCGCGAATTG	AACAGGAAATGTAAA	N	Y	Y	Y	Y
84928_A	Copia	5101	201	198	TTAA	AAGCCCTAGGGCTCTGATA	ATGTCTTCCATTCCC	N	Y	Y	Y	Y
84970_A	Gypsy	6879	576	575	N	TACCCCAAACTTTATATTTT	AGGCCAAGAAAGGAG	Y	Y	N	N	N
85019_A	Copia	6548	448	432	TCCCA	TATCAGAGCCTTTTCAT	AGCCCAAGTGGGAGA	N	Y	Y	N	Y
85044_A	Copia	4534	336	256	TA[A-]GAG	AATTGATAGGTTTGAC	CTATTTTCTCATTTT	Y	Y	Y	Y	Y
85055_A	Copia	2766	294	294	ATTTT	AACCCCGCTCTAATACCA	TCTCCATCTTGACTC	Y	Y	N	N	N
85103_A	Copia	9177	1246	1534	AA[GT]TT	TGTACAAACCGGGATAT	GAAAAACACACGAAA	Y	Y	N	N	Y
85180_A	Copia	4820	221	221	N	AAAGTTGGCTATGATA	CTCCCCCCTCAAGCT	Y	Y	Y	Y	Y
85222_A	Copia	10059	1230	1244	ATAAA	N	AAAAGATAGGGGGAA	N	Y	Y	Y	Y
85229_A	Gypsy	4426	314	314	CTATA	GGAACCAGGTTTAGCTCTGATA	CTACTGTCAATCTTC	N	N	N	N	N
85235_A	Copia	4711	278	387	ATCCT	TAGAGGAAAAGGAAAGGTTG	AAGCAAGGTAGTAAG	Y	N	Y	Y	Y
85255_A	Copia	2936	953	671	ACATA	TATTCATTTTGTTTCTATAATT	AATGGATAAAAGTAA	N	Y	N	N	N
85270_A	Copia	6198	636	600	ACATA	AGAAGGAAGGGTTTG	GAGCCAGACGAAGGC	N	Y	Y	Y	Y
85286_A1	Copia	5101	194	182	N	TATCCGAGCCTTATATCG	AGCTTGAGGGGGGGA	N	Y	Y	Y	Y
85286_A2	Copia	5742	790	743	TG[CG]GT	CAAGATCTCAATCCATCAAC	ATCCCTCACTTGTTC	N	N	N	N	N
88803_A	Gypsy	5177	337	335	AAAGC	GAAATCAGATGCTCCAATA	ATCCATCTTGTCCTC	N	Y	Y	Y	Y
88900_A	Gypsy	8127	1165	1134	N	N	AAAGAGGGAGATTGT	N	N	Y	Y	Y
89986_B	Copia	1706	175	174	AAGAC	TATCAGAGCGGGTTTA	GAGTTTGAGGGGGAA	N	N	N	N	N
90004_B	Copia	5621	578	572	ACCAA	CGAATCTCTCCAAGCGT	CCTCCACGACCCTTC	N	Y	Y	Y	Y
90940_B	Copia	5042	254	254	TTA[-T]G	GAATCCTCGGCCCTGCAT	CTTATCCACCATTTT	Y	Y	Y	Y	N
92059_B	Copia	2694	176	176	TAAT	CAAGTTCATGGAGGGTACCTT	TAACACTCCCCCTCA	N	N	N	Y	Y
92349_B	Gypsy	5549	428	420	CAACT	GGAACTTGCTCTGATAC	TCAATTGCCTCCCTC	Y	Y	Y	Y	Y
93741_B	Copia	4944	206	204	GCTTT	CGCACCAACTTGAGGAGG	TCTGATCCCCTACCC	Y	Y	Y	Y	Y
93779_B	Gypsy	10376	507	516	TAATG	GCCCTCCTTCTAGCG	GTTATCCCCCATGTC	N	Y	Y	Y	Y
94085_B	Gypsy	11616	756	786	ATACC	CACATTATATAAATGACTA	CTTGGACATCCCCCT	N	N	Y	Y	Y
94093_B	Gypsy	5122	1621	1375	[GC]TTT[GA]	TTCCACACAATTGAATTG	GAGGACAAACAAATA	N	N	N	N	N
94112_B	Copia	7407	1297	1295	ATTTG	GGTTGAAGCCTGCATATG	AATAAACAAATAAAC	Y	Y	Y	Y	N
94124_B	Copia	5196	403	378	N	TATCAGAGCAAGGTT	GAGAGGGAGACCAGG	Y	Y	Y	Y	Y
94277_B	Gypsy	8043	1667	1788	ACAAA	CGATTTTCCTATATCTCTA	TTCCCTTTTCATGCT	Y	Y	N	N	N
94281_B	Gypsy	5925	1621	1748	GTCAT	N	GAGGACAAACAAATA	N	N	N	N	N
94313_B	Unknown	21275	1476	1437	N	GGTATGAACTTTGTTTGGG	AAAAGATAGGGGAAA	N	N	N	N	N
94325_B	Gypsy	5623	1385	1469	N	N	AATGGGAATGCAAAA	N	N	N	N	N
94338_B	Copia	5064	119	119	TATTT	GACTCCTTGCTGTTGGCG	TTCGTGTACTCATTT	Y	Y	Y	Y	Y
94359_B	Unknown	1549	208	209	N	GCTAGATTTTGGCAAGGTTTT	AAATATCAAGGACGG	N	N	N	N	N
94397_B	Copia	2669	1245	1227	ATTT[T-]C[GA]	GAATCTCATCTTTTACTA	CTAATTCCCTAACTC	N	N	Y	N	N
94464_B	Copia	6247	753	725	CTTTT	TATCAGAGCCAAGAGGGTTTC	ACCAAGGTGAAGAAA	N	Y	Y	Y	Y
94559_B	Gypsy	11166	720	754	N	CGATTCGGTTCGGGTTC	TTCTTCTCGCCAGCT	N	Y	Y	Y	Y
94595_B	Copia	4892	216	193	N	ATGAGAGTGGCCACAGG	AGAATCGAGGAGGAG	Y	Y	Y	Y	Y
94598_B	Gypsy	5611	635	534	TAAGT	CTCCCCAGGGTGGGAAAAATTTG	AAGATAGAAAATAAT	Y	Y	Y	Y	Y
94603_B	Gypsy	9752	571	588	CACTT	CGCCGTTTGTGGAAACCG	AGAAGTGCACGAGGG	N	N	Y	Y	Y
94634_B	Copia	6312	619	620	ATA[TG][TC]T	N	CCCTATTCATTCTTC	Y	Y	Y	Y	Y
94652_B	Gypsy	8648	723	726	N	GAACCACTCGATTGTGCCCT	TTAGTTTTATTTTGT	N	N	Y	Y	N
94675_B	Gypsy	7938	1710	1670	CATGC	N	N	N	Y	N	N	N
94755_B	Copia	6371	592	625	N	N	GAGAGAGAGAGAGAG	N	Y	N	N	N
94759_B	Copia	6151	677	684	AATGG	TATCAGAGCTCGACTTTCG	AAGAGAGGAAGTGCG	Y	Y	Y	Y	Y
94797_B	Gypsy	6999	1439	1439	GTG[CT]C	N	GAGAACGAGCAAAAG	N	Y	N	N	N
95008_B	Copia	5779	618	619	N	GTGTCAACAGATTCGAA	GAGAATGTGAAGAAA	N	Y	Y	Y	Y
95059_B	Copia	4673	294	293	GTAT[CT]	CGCTGCAAGGAAGAAAGGC	AACATTAAGGAAAAA	N	Y	Y	Y	Y
95121_B	Gypsy	10113	484	484	N	CAAAAACTTCCTCGAGCT	TTTCCTTTCTGACTT	N	Y	Y	Y	Y
95168_B	Gypsy	4531	798	1102	N	GAGCCCCACAAATGGGC	TCCATTTTTCTTTTT	N	N	N	N	N
95190_B	Copia	5024	327	326	N	GATTCCTCCATTTCTAGC	TCCATTACTCCCATC	Y	Y	Y	Y	Y
95213_B	Gypsy	2376	579	546	TTA[GT]	AAACTGTGGCTGTGAT	TTTTCTTGCTCCGCT	N	N	N	N	N
95228_B	Copia	3028	364	359	N	AACCCCGCTCTAATACCA	TACTATTTGATTCTC	Y	Y	N	N	N
95267_B	Copia	4489	612	613	AAATAT[AT]	CGAAACCCGTTCTGATAC	GCTTTATTTGCTCCC	N	N	Y	Y	Y
95285_B	Copia	4858	210	210	GTAAC	N	GAGGGAAAAAAAGTA	Y	Y	Y	Y	Y
95342_B	Copia	4179	690	649	ATA	TGTGAGAGATAGGATAGTTGT	AAAACAAAATAAAAA	N	N	N	Y	N
95401_B	Gypsy	12640	742	615	ATAAT	TACACAATCGTCTGATCCT	AGAATACAAAGTGAA	Y	Y	Y	Y	Y
95406_B	Copia	3867	909	1052	GAGTG	CAAATCCTATTTCGGTAA	TCTATCTCGTGCGTT	N	N	N	N	N
95410_B	Copia	7756	1454	1480	TATAC	N	CTAATTTTTTTGTTT	Y	Y	Y	Y	Y
95429_B	Copia	4793	256	241	TAAAT	N	AGATGAGGAAAAAAA	Y	Y	N	N	Y
95435_B	Copia	2513	306	341	N	TGCATCAGAATGAATTGA	AAAGAAATAAAAGAA	Y	N	N	N	N
95469_B	Copia	5139	280	235	GTTTT	GGAGCTTGGCTCTGATA	CTCCCCCTCAAACTA	Y	Y	Y	Y	Y
95489_B	Gypsy	1913	200	200	TTTAT	AATTGATGTAGATGAAGGGG	GGAAGAAGAAAAATA	N	N	N	N	N
